# Supplementary material for: EIF2S1 Silencing Impedes Neuroblastoma Development Through GPX4 Inactivation and Ferroptosis Induction
Source: Int J Genomics. 2024 Oct 19;2024:6594426. doi: 10.1155/2024/6594426 (PMC11512646; doi:10.1155/2024/6594426)
Supplement: Supporting Information 1 — Table S1. Genes significantly associated with EIF2S1 expression. [file 6594426.f1.xls]

## Sheet: corSig
Query	Table S1. Genes significantly associated with EIF2S1 expression
EIF2S1	Gene	cor	pvalue
EIF2S1	MRPS35	0.629027	3.14901e-19
EIF2S1	KARS1	0.609752	7.20396e-18
EIF2S1	EXOC5	0.6003	3.09768e-17
EIF2S1	PDCD2	0.601723	2.49469e-17
EIF2S1	RDH11	0.601743	2.48698e-17
	RTRAF	0.644686	2.09791e-20
EIF2S1	PPP2R3C	0.61555	2.8739e-18
EIF2S1	TIMM9	0.630662	2.39022e-19
EIF2S1	SNW1	0.711392	2.73608e-26
EIF2S1	ERH	0.751082	1.17632e-30
EIF2S1	VRK1	0.611147	5.78498e-18
EIF2S1	GSPT1	0.626147	5.09666e-19
EIF2S1	EIF3J	0.692602	1.80437e-24
EIF2S1	SSBP1	0.630574	2.4261e-19
EIF2S1	METAP2	0.603133	2.01094e-17
EIF2S1	BRIX1	0.645494	1.81647e-20
EIF2S1	RARS1	0.610308	6.60232e-18
EIF2S1	MRPL3	0.632995	1.60864e-19
EIF2S1	SLIRP	0.687743	5.06172e-24
EIF2S1	TRMT5	0.690117	3.06584e-24
EIF2S1	UTP3	0.604658	1.59065e-17
EIF2S1	MED6	0.684469	1.00287e-23
EIF2S1	MRPL47	0.644261	2.26272e-20
EIF2S1	WDR89	0.651893	5.71523e-21
EIF2S1	EIF3M	0.628848	3.24527e-19
EIF2S1	ARL14EP	0.62093	1.20418e-18
EIF2S1	XRCC4	0.625356	5.8125e-19
EIF2S1	TMEM251	0.687016	5.89591e-24
EIF2S1	PPP2R5E	0.726215	7.87315e-28
EIF2S1	MRPL39	0.626221	5.03504e-19
EIF2S1	NIFK	0.633248	1.54068e-19
EIF2S1	GTPBP8	0.601235	2.68709e-17
EIF2S1	NAA15	0.661538	9.48158e-22
EIF2S1	ABCE1	0.606286	1.23685e-17
EIF2S1	DNAAF2	0.616788	2.35597e-18
EIF2S1	CPSF2	0.648242	1.10925e-20
EIF2S1	BAG5	0.613423	4.03506e-18
EIF2S1	MRPL1	0.610942	5.97562e-18
EIF2S1	GON7	0.663731	6.24385e-22
EIF2S1	HSPA4	0.654986	3.23556e-21
EIF2S1	PPID	0.64618	1.60676e-20
EIF2S1	PAIP1	0.620548	1.28158e-18
EIF2S1	TRMT10C	0.709731	4.01556e-26
EIF2S1	SOCS4	0.615661	2.82347e-18
EIF2S1	ADO	0.61919	1.59833e-18
EIF2S1	FAM104B	0.613817	3.78975e-18
EIF2S1	PSMG1	0.60685	1.13323e-17
EIF2S1	SETD3	0.711264	2.8187e-26
EIF2S1	IPO7	0.643675	2.51086e-20
EIF2S1	NOL7	0.605364	1.42656e-17
